# Supplementary material for: Influenza Vaccination Effectiveness in Paediatric ‘Healthy’ Patients: A Population-Based Study in Italy
Source: Vaccines (Basel). 2022 Apr 10;10(4):582. doi: 10.3390/vaccines10040582 (PMC9031219; doi:10.3390/vaccines10040582)
Supplement: Supplementary file 1 [file vaccines-10-00582-s001.zip]

Archive with 1 entries (1 files):
- vaccines-1650745-supplementary.pdf
